# Supplementary material for: Assessment of the Effective Sensitivity of SARS-CoV-2 Sample Pooling Based on a Large-Scale Screening Experience: Retrospective Analysis
Source: JMIR Public Health Surveill. 2024 Sep 24;10:e54503. doi: 10.2196/54503 (PMC11462102; doi:10.2196/54503)
Supplement: Multimedia Appendix 2 [file publichealth_v10i1e54503_app2.xlsx]

## Sheet: LAB_load
Samples per hour (SPH) AutoMate 2550 (Two tasks, Sample input + Archiving)	500	Samples/h		Prevalence	0.005
MPR HAM	960	Samples/RUN		Samples/day	15000
h/RUN	2.5	h		Goal (SPH)	625
SPH Microlab® STAR	384	Samples/h		Positives	75
STAR-let	94	Samples/RUN
STAR-let	2.5	h/RUN		Stage 1 (20:1 Strategy)				Stage 1 (10:1 Strategy)				Stage 1 (5:1 Strategy)				Stage 1 (20:5:1 Strategy)
SPH Microlab® STARlet	37.6	Samples/h		Pool size	20			Pool size	10			Pool size	5			Pool size	20
CFX	94	Samples/RUN		Time Automate	15	h		Time Automate	15	h		Time Automate	15	h		Time Automate	15	h
h/RUN	1.75	h		Time STAR	13.0208	h		Time STAR	13.0208	h		Time STAR	13.0208	h		Time STAR	13.0208	h
SPH CFX96™	53.7143	Samples/h		Time STARlet	6.64894	h		Time STARlet	13.2979	h		Time STARlet	26.5957	h		Time STARlet	6.64894	h
				Time CFX	4.65426	h		Time CFX	9.30851	h		Time CFX	18.617	h		Time CFX	4.65426	h
no. AutoMate	2
no. STAR	3			no. Pools + (MAX)	75			no. Pools + (MAX)	75			no. Pools + (MAX)	75			no. Pools + (MAX)	75
no. STARLET	3
no. CFX	3			Stage 2 (pool resolution)				Stage 2 (pool resolution)				Stage 2 (pool resolution)				Stage 2 (5:1 Strategy)
				no. Samples	1500			no. Samples	750			no. Samples	375			Pool size	5
System load	1			Time Automate	1.5	h		Time Automate	0.75	h		Time Automate	0.375	h		no. Samples	1500
Maximum working hours	24			Time STAR	1.30208	h		Time STAR	0.651042	h		Time STAR	0.325521	h		Time Automate	1.5	h
				Time STARlet	13.2979	h		Time STARlet	6.64894	h		Time STARlet	3.32447	h		Time STAR	1.30208	h
				Time CFX	9.30851	h		Time CFX	4.65426	h		Time CFX	2.32713	h		Time STARlet	2.65957	h
																Time CFX	1.8617	h
				TOTAL TIMES				TOTAL TIMES				TOTAL TIMES
				Automate	16.5	h		Automate	15.75	h		Automate	15.375	h		no. Pools + (MAX)	75
				STAR	14.3229	h		STAR	13.6719	h		STAR	13.3464	h
				STARlet	19.9468	h		STARlet	19.9468	h		STARlet	29.9202	h		Stage 3 (pool resolution)
				CFX	13.9628	h		CFX	13.9628	h		CFX	20.9441	h		no. Samples	375
																Time Automate	0.375	h
																Time STAR	0.325521	h
																Time STARlet	3.32447	h
																Time CFX	2.32713	h
																TOTAL TIMES
																Automate	16.875	h
																STAR	14.6484	h
																STARlet	12.633	h
																CFX	8.84309	h
